# Supplementary material for: Environmentally Driven Color Variation in the Pearl Oyster Pinctada margaritifera var. cumingii (Linnaeus, 1758) Is Associated With Differential Methylation of CpGs in Pigment- and Biomineralization-Related Genes
Source: Front Genet. 2021 Mar 19;12:630290. doi: 10.3389/fgene.2021.630290 (PMC8018223; doi:10.3389/fgene.2021.630290)
Supplement: Supplementary Table 1 — FastQC results for raw and trimmed data. [file Table_1.XLSX]

## Sheet: Feuil1
	Sequences brutes contrôles	% séquences enlevées	Sequences brutes traitements	% séquences enlevées
Temps 1	5.27527e+07	3.72458	4.90923e+07	3.58033
Temps 2	51885113	3.47937	52363618	3.51249
Temps 3	4.94556e+07	3.4422	5.88557e+07	3.31049
	Sequences brutes	% séquences enlevées
Rouges	5.18133e+07	3.67458
Jaunes	5.18333e+07	3.69357
Verts	5.35559e+07	3.15648
	1.05505e+08		98184541		1.04802e+08		1.04802e+08	2.09603e+08	2.09603e+08
	103770226		104727236		3.50824		3.50824
	98911113		1.17711e+08

## Sheet: Feuil2
Code	Name	Date	Total Sequences	Sequences flagged as poor quality	Sequence length	%GC
1-J-2_R1_unpaired	1 HI.4828.006.NEBNext_Index_18.1-J-2_R1_unpaired.fastq.gz	Fri 26 Apr 2019	1868787	0	40-151	20
1-J-2_R1_unpaired	1 HI.4828.005.NEBNext_Index_18.1-J-2_R1_unpaired.fastq.gz	Fri 26 Apr 2019	2038193	0	40-151	20
1-J-2_R2_unpaired	1 HI.4828.006.NEBNext_Index_18.1-J-2_R2_unpaired.fastq.gz	Fri 26 Apr 2019	95955	0	40-151	18
1-J-2_R2_unpaired	1 HI.4828.005.NEBNext_Index_18.1-J-2_R2_unpaired.fastq.gz	Fri 26 Apr 2019	105859	0	40-151	18
1-J-7_R1_unpaired	1 HI.4828.005.NEBNext_Index_21.1-J-7_R1_unpaired.fastq.gz	Fri 26 Apr 2019	1498791	0	40-151	20
1-J-7_R1_unpaired	1 HI.4828.006.NEBNext_Index_21.1-J-7_R1_unpaired.fastq.gz	Fri 26 Apr 2019	1539824	0	40-151	19
1-J-7_R2_unpaired	1 HI.4828.005.NEBNext_Index_21.1-J-7_R2_unpaired.fastq.gz	Fri 26 Apr 2019	82698	0	40-151	18
1-J-7_R2_unpaired	1 HI.4828.006.NEBNext_Index_21.1-J-7_R2_unpaired.fastq.gz	Fri 26 Apr 2019	83522	0	40-151	18
1-R-180_R1_unpaired	1 HI.4828.006.NEBNext_Index_25.1-R-180_R1_unpaired.fastq.gz	Fri 26 Apr 2019	1873915	0	40-151	19
1-R-180_R1_unpaired	1 HI.4828.005.NEBNext_Index_25.1-R-180_R1_unpaired.fastq.gz	Fri 26 Apr 2019	1889056	0	40-151	19
1-R-180_R2_unpaired	1 HI.4828.006.NEBNext_Index_25.1-R-180_R2_unpaired.fastq.gz	Fri 26 Apr 2019	84591	0	40-151	18
1-R-180_R2_unpaired	1 HI.4828.005.NEBNext_Index_25.1-R-180_R2_unpaired.fastq.gz	Fri 26 Apr 2019	86625	0	40-151	18
1-R-183_R1_unpaired	1 HI.4828.008.NEBNext_Index_2.1-R-183_R1_unpaired.fastq.gz	Fri 26 Apr 2019	1916250	0	40-151	19
1-R-183_R1_unpaired	1 HI.4828.007.NEBNext_Index_2.1-R-183_R1_unpaired.fastq.gz	Fri 26 Apr 2019	2084946	0	40-151	20
1-R-183_R2_unpaired	1 HI.4828.008.NEBNext_Index_2.1-R-183_R2_unpaired.fastq.gz	Fri 26 Apr 2019	89560	0	40-151	18
1-R-183_R2_unpaired	1 HI.4828.007.NEBNext_Index_2.1-R-183_R2_unpaired.fastq.gz	Fri 26 Apr 2019	96500	0	40-151	18
1-V-613_R1_unpaired	1 HI.4828.008.NEBNext_Index_6.1-V-613_R1_unpaired.fastq.gz	Fri 26 Apr 2019	1495406	0	40-151	20
1-V-613_R1_unpaired	1 HI.4828.007.NEBNext_Index_6.1-V-613_R1_unpaired.fastq.gz	Fri 26 Apr 2019	1568310	0	40-151	21
1-V-613_R2_unpaired	1 HI.4828.008.NEBNext_Index_6.1-V-613_R2_unpaired.fastq.gz	Fri 26 Apr 2019	90363	0	40-151	18
1-V-613_R2_unpaired	1 HI.4828.007.NEBNext_Index_6.1-V-613_R2_unpaired.fastq.gz	Fri 26 Apr 2019	91833	0	40-151	18
1-V-620_R1_unpaired	1 HI.4828.008.NEBNext_Index_9.1-V-620_R1_unpaired.fastq.gz	Fri 26 Apr 2019	1248541	0	40-151	21
1-V-620_R1_unpaired	1 HI.4828.007.NEBNext_Index_9.1-V-620_R1_unpaired.fastq.gz	Fri 26 Apr 2019	1306574	0	40-151	21
1-V-620_R2_unpaired	1 HI.4828.008.NEBNext_Index_9.1-V-620_R2_unpaired.fastq.gz	Fri 26 Apr 2019	75905	0	40-151	18
1-V-620_R2_unpaired	1 HI.4828.007.NEBNext_Index_9.1-V-620_R2_unpaired.fastq.gz	Fri 26 Apr 2019	77935	0	40-151	18
2-J-2_R1_unpaired	1 HI.4828.006.NEBNext_Index_19.2-J-2_R1_unpaired.fastq.gz	Fri 26 Apr 2019	1632746	0	40-151	20
2-J-2_R1_unpaired	1 HI.4828.005.NEBNext_Index_19.2-J-2_R1_unpaired.fastq.gz	Fri 26 Apr 2019	1658328	0	40-151	20
2-J-2_R2_unpaired	1 HI.4828.006.NEBNext_Index_19.2-J-2_R2_unpaired.fastq.gz	Fri 26 Apr 2019	81699	0	40-151	18
2-J-2_R2_unpaired	1 HI.4828.005.NEBNext_Index_19.2-J-2_R2_unpaired.fastq.gz	Fri 26 Apr 2019	84220	0	40-151	18
2-J-7_R1_unpaired	1 HI.4828.005.NEBNext_Index_22.2-J-7_R1_unpaired.fastq.gz	Fri 26 Apr 2019	1843307	0	40-151	20
2-J-7_R1_unpaired	1 HI.4828.006.NEBNext_Index_22.2-J-7_R1_unpaired.fastq.gz	Fri 26 Apr 2019	1862954	0	40-151	20
2-J-7_R2_unpaired	1 HI.4828.006.NEBNext_Index_22.2-J-7_R2_unpaired.fastq.gz	Fri 26 Apr 2019	101380	0	40-151	18
2-J-7_R2_unpaired	1 HI.4828.005.NEBNext_Index_22.2-J-7_R2_unpaired.fastq.gz	Fri 26 Apr 2019	101706	0	40-151	18
2-R-180_R1_unpaired	1 HI.4828.005.NEBNext_Index_27.2-R-180_R1_unpaired.fastq.gz	Fri 26 Apr 2019	1711806	0	40-151	19
2-R-180_R1_unpaired	1 HI.4828.006.NEBNext_Index_27.2-R-180_R1_unpaired.fastq.gz	Fri 26 Apr 2019	1731448	0	40-151	19
2-R-180_R2_unpaired	1 HI.4828.006.NEBNext_Index_27.2-R-180_R2_unpaired.fastq.gz	Fri 26 Apr 2019	92033	0	40-151	18
2-R-180_R2_unpaired	1 HI.4828.005.NEBNext_Index_27.2-R-180_R2_unpaired.fastq.gz	Fri 26 Apr 2019	93140	0	40-151	18
2-R-183_R1_unpaired	1 HI.4828.008.NEBNext_Index_3.2-R-183_R1_unpaired.fastq.gz	Fri 26 Apr 2019	1591569	0	40-151	20
2-R-183_R1_unpaired	1 HI.4828.007.NEBNext_Index_3.2-R-183_R1_unpaired.fastq.gz	Fri 26 Apr 2019	1722945	0	40-151	20
2-R-183_R2_unpaired	1 HI.4828.008.NEBNext_Index_3.2-R-183_R2_unpaired.fastq.gz	Fri 26 Apr 2019	71425	0	40-151	18
2-R-183_R2_unpaired	1 HI.4828.007.NEBNext_Index_3.2-R-183_R2_unpaired.fastq.gz	Fri 26 Apr 2019	77615	0	40-151	18
2-V-613_R1_unpaired	1 HI.4828.008.NEBNext_Index_7.2-V-613_R1_unpaired.fastq.gz	Fri 26 Apr 2019	1476750	0	40-151	21
2-V-613_R1_unpaired	1 HI.4828.007.NEBNext_Index_7.2-V-613_R1_unpaired.fastq.gz	Fri 26 Apr 2019	1592518	0	40-151	21
2-V-613_R2_unpaired	1 HI.4828.008.NEBNext_Index_7.2-V-613_R2_unpaired.fastq.gz	Fri 26 Apr 2019	92664	0	40-151	18
2-V-613_R2_unpaired	1 HI.4828.007.NEBNext_Index_7.2-V-613_R2_unpaired.fastq.gz	Fri 26 Apr 2019	98380	0	40-151	18
2-V-620_R1_unpaired	1 HI.4828.008.NEBNext_Index_10.2-V-620_R1_unpaired.fastq.gz	Fri 26 Apr 2019	1421437	0	40-151	20
2-V-620_R1_unpaired	1 HI.4828.007.NEBNext_Index_10.2-V-620_R1_unpaired.fastq.gz	Fri 26 Apr 2019	1579572	0	40-151	21
2-V-620_R2_unpaired	1 HI.4828.008.NEBNext_Index_10.2-V-620_R2_unpaired.fastq.gz	Fri 26 Apr 2019	89261	0	40-151	18
2-V-620_R2_unpaired	1 HI.4828.007.NEBNext_Index_10.2-V-620_R2_unpaired.fastq.gz	Fri 26 Apr 2019	98210	0	40-151	18
3-J-2_R1_unpaired	1 HI.4828.006.NEBNext_Index_20.3-J-2_R1_unpaired.fastq.gz	Fri 26 Apr 2019	1887023	0	40-151	20
3-J-2_R1_unpaired	1 HI.4828.005.NEBNext_Index_20.3-J-2_R1_unpaired.fastq.gz	Fri 26 Apr 2019	1963069	0	40-151	20
3-J-2_R2_unpaired	1 HI.4828.006.NEBNext_Index_20.3-J-2_R2_unpaired.fastq.gz	Fri 26 Apr 2019	109234	0	40-151	18
3-J-2_R2_unpaired	1 HI.4828.005.NEBNext_Index_20.3-J-2_R2_unpaired.fastq.gz	Fri 26 Apr 2019	115798	0	40-151	18
3-J-7_R1_unpaired	1 HI.4828.006.NEBNext_Index_23.3-J-7_R1_unpaired.fastq.gz	Fri 26 Apr 2019	1734054	0	40-151	21
3-J-7_R1_unpaired	1 HI.4828.005.NEBNext_Index_23.3-J-7_R1_unpaired.fastq.gz	Fri 26 Apr 2019	1739822	0	40-151	21
3-J-7_R2_unpaired	1 HI.4828.006.NEBNext_Index_23.3-J-7_R2_unpaired.fastq.gz	Fri 26 Apr 2019	89040	0	40-151	18
3-J-7_R2_unpaired	1 HI.4828.005.NEBNext_Index_23.3-J-7_R2_unpaired.fastq.gz	Fri 26 Apr 2019	90404	0	40-151	18
3-R-180_R1_unpaired	1 HI.4828.006.NEBNext_Index_1.3-R-180_R1_unpaired.fastq.gz	Fri 26 Apr 2019	1603978	0	40-151	19
3-R-180_R1_unpaired	1 HI.4828.005.NEBNext_Index_1.3-R-180_R1_unpaired.fastq.gz	Fri 26 Apr 2019	1614974	0	40-151	19
3-R-180_R2_unpaired	1 HI.4828.006.NEBNext_Index_1.3-R-180_R2_unpaired.fastq.gz	Fri 26 Apr 2019	79962	0	40-151	18
3-R-180_R2_unpaired	1 HI.4828.005.NEBNext_Index_1.3-R-180_R2_unpaired.fastq.gz	Fri 26 Apr 2019	81079	0	40-151	18
3-R-183_R1_unpaired	1 HI.4828.008.NEBNext_Index_5.3-R-183_R1_unpaired.fastq.gz	Fri 26 Apr 2019	1550979	0	40-151	21
3-R-183_R1_unpaired	1 HI.4828.007.NEBNext_Index_5.3-R-183_R1_unpaired.fastq.gz	Fri 26 Apr 2019	1664935	0	40-151	21
3-R-183_R2_unpaired	1 HI.4828.008.NEBNext_Index_5.3-R-183_R2_unpaired.fastq.gz	Fri 26 Apr 2019	90932	0	40-151	18
3-R-183_R2_unpaired	1 HI.4828.007.NEBNext_Index_5.3-R-183_R2_unpaired.fastq.gz	Fri 26 Apr 2019	96392	0	40-151	18
3-V-613_R1_unpaired	1 HI.4828.008.NEBNext_Index_8.3-V-613_R1_unpaired.fastq.gz	Fri 26 Apr 2019	1226941	0	40-151	21
3-V-613_R1_unpaired	1 HI.4828.007.NEBNext_Index_8.3-V-613_R1_unpaired.fastq.gz	Fri 26 Apr 2019	1330799	0	40-151	22
3-V-613_R2_unpaired	1 HI.4828.008.NEBNext_Index_8.3-V-613_R2_unpaired.fastq.gz	Fri 26 Apr 2019	83944	0	40-151	19
3-V-613_R2_unpaired	1 HI.4828.007.NEBNext_Index_8.3-V-613_R2_unpaired.fastq.gz	Fri 26 Apr 2019	90220	0	40-151	19
3-V-620_R1_unpaired	1 HI.4828.008.NEBNext_Index_11.3-V-620_R1_unpaired.fastq.gz	Fri 26 Apr 2019	1624817	0	40-151	21
3-V-620_R1_unpaired	1 HI.4828.007.NEBNext_Index_11.3-V-620_R1_unpaired.fastq.gz	Fri 26 Apr 2019	1770867	0	40-151	21
3-V-620_R2_unpaired	1 HI.4828.008.NEBNext_Index_11.3-V-620_R2_unpaired.fastq.gz	Fri 26 Apr 2019	97329	0	40-151	18
3-V-620_R2_unpaired	1 HI.4828.007.NEBNext_Index_11.3-V-620_R2_unpaired.fastq.gz	Fri 26 Apr 2019	105085	0	40-151	18
