# Supplementary material for: Environmentally Driven Color Variation in the Pearl Oyster Pinctada margaritifera var. cumingii (Linnaeus, 1758) Is Associated With Differential Methylation of CpGs in Pigment- and Biomineralization-Related Genes
Source: Front Genet. 2021 Mar 19;12:630290. doi: 10.3389/fgene.2021.630290 (PMC8018223; doi:10.3389/fgene.2021.630290)
Supplement: Supplementary Table 2 — Average values by category (control/depth treatment) and sampling time for: the number of read pairs, paired-end alignments, mapping efficiency, number of duplicated alignments removed after mapping, the number of C in sequences, the number of C in percentage in CpG, CHG, CHH or in unknown contexts, and the basic statistics of the gene body methylation rate (GBM – on the 54408 genes of the reference genome). [file Table_2.XLSX]

## Sheet: Feuil4
	C-S1	C-S2	C-S3	T-S1	T-S2	T-S3
GBM mean	0.258651	0.260457	0.261243	0.254028	0.25788	0.251624
GBM Sd	0.719067	0.741015	0.726779	0.665162	0.6925	0.649183
GBM maximum	50.946	49.8433	55.5953	39.7223	42.521	45.894
GBM minimum	0	0	0	0	0	0
Total sequence pairs	88378718
Paired-end alignments	28369039
Mapping efficiency	0.321
Duplicated alignments removed (%)	0.061
C total	1392909818
C methylated in CpG (%)	0.12
C methylated in CHG (%)	0.009
C methylated in CHH (%)	0.01
C met. in unknown context (%)	0.026
