# Supplementary material for: Environmentally Driven Color Variation in the Pearl Oyster Pinctada margaritifera var. cumingii (Linnaeus, 1758) Is Associated With Differential Methylation of CpGs in Pigment- and Biomineralization-Related Genes
Source: Front Genet. 2021 Mar 19;12:630290. doi: 10.3389/fgene.2021.630290 (PMC8018223; doi:10.3389/fgene.2021.630290)
Supplement: Supplementary Table 3 — All significantly differentially methylated positions (q value < 0.05) for the controls. Scaffold name: scaffold number; Scaffold size: scaffold size; Position: position of the significantly differentially methylated positions on this scaffold; Genomic element: the genomic feature containing the DNA methylation change; q value: q value; Diff-M: the differential methylation level obtained using the Methylkit R package; Gene annotation name: Gene annotation according to the nr and swiss-prot blast top hit. Blue shading (negative values) indicates hypomethylation of the position and red shading (positive values) hypermethylation; darker shading indicates a stronger degree of hypomethylation of hypermethylation, respectively. The last column indicates in which comparison the significantly different methylated positions were found. [file Table_3.XLSX]

## Sheet: Feuil10 (2)
Scaffold name	Scaffold size	Position	Genomic element	qvalue	Diff_M	Gene annotation name
scaffold1400	267944	226855	GENE_mRNA	0.0431502	-19.2943	vam6/Vps39-like protein	Control : time 1 vs time 2
scaffold173	349878	300947	GENE_mRNA	0.0431502	27.8783	Collagen alpha-1(XII) chain
scaffold1913	287229	27687	UPSTREAM	0.0442983	-26.2371	---NA---
scaffold211	252336	37443	GENE_mRNA	0.0309885	-27.8069	macrophage mannose receptor 1-like isoform X2
scaffold2675	288291	115430	GENE_mRNA	0.0431502	27.5714	tetratricopeptide repeat protein 8
scaffold4621	112369	66457	GENE_mRNA	0.0309885	-26.6605	ETS translocation variant 4 isoform X3
scaffold4621	112369	66466	GENE_mRNA	0.0295028	-31.6541
scaffold606	153270	18892	GENE_mRNA	0.0262997	33.6742	uncharacterized protein LOC111117438 isoform X1
scaffold7205	99192	21886	GENE_mRNA	0.0309885	-36.0695	kelch domain-containing protein 3-like
scaffold9424	48948	22597	UPSTREAM	0.0432674	34.2647	---NA---
scaffold10188	32022	16857	GENE_mRNA	0.0404307	15.6194	ceramide synthase 2	Control : time 2 vs time 3
scaffold11710	37369	29671	GENE_mRNA	0.00673705	32.3413	collagen alpha-1(XXV) chain-like
scaffold1400	267944	226434	GENE_mRNA	0.0442906	-33.5801	vam6/Vps39-like protein
scaffold1400	267944	226855	GENE_mRNA	0.0281959	19.0062
scaffold2206	97974	24727	GENE_mRNA	0.0490059	-23.2558	vacuolar protein sorting-associated protein 13B isoform X1
scaffold2762	175324	114945	GENE_mRNA	0.0404307	-29.6575	endoplasmic reticulum membrane-associated RNA degradation protein-like
scaffold3038	121776	44003	GENE_mRNA	0.047884	19.9662	alpha-1,6-mannosylglycoprotein 6-beta-N-acetylglucosaminyltransferase A isoform X3
scaffold319	182860	18928	GENE_mRNA	0.0258179	-20.9882	serine/threonine-protein kinase pats1
scaffold319	182860	18933	GENE_mRNA	0.0113796	-23.0581
scaffold319	182860	18940	GENE_mRNA	0.0369021	-19.3753
scaffold370	313156	34362	GENE_mRNA	0.0324604	-8.3871	signal peptide, CUB and EGF-like domain-containing protein 2
scaffold3752	75545	141	EXON_CDS	0.015798	-30.7114	1-phosphatidylinositol 3-phosphate 5-kinase isoform X1
scaffold4045	72405	5921	EXON_CDS	0.0320618	15	copper/zinc superoxide dismutase
scaffold430	527425	95747	UPSTREAM	0.0113796	-24.9123	---NA---
scaffold4706	113902	88062	GENE_mRNA	0.0195869	-32.9406	meiotic nuclear division protein 1 homolog
scaffold5045	62487	15101	GENE_mRNA	0.0341993	-23.1159	SPRY domain-containing protein 7-like
scaffold5126	78675	8662	GENE_mRNA	0.0231679	-13.8989	F-box/WD repeat-containing protein 1A isoform X2
scaffold59	281094	95215	GENE_mRNA	0.00789104	39.2237	protein moonraker isoform X3
scaffold5996	55011	10912	GENE_mRNA	0.0185371	-23.4043	Ubiquitin-conjugating enzyme E2 J1
scaffold7631	88165	74131	DOWNSTREAM	0.0341541	-15.6991	---NA---
scaffold7631	88165	74140	DOWNSTREAM	0.0327149	-15.7461
scaffold7631	88165	74175	DOWNSTREAM	0.0337857	-19.7423
scaffold7631	88165	74179	DOWNSTREAM	0.0327149	-21.4347
scaffold9506	69005	27703	GENE_mRNA	0.00852848	-42.756	glutamate-rich protein 3-like isoform X5
scaffold11539	104186	14571	GENE_mRNA	0.042295	-32.7707	spastin-like isoform X1	Control : time 1 vs time 3
scaffold12154	65794	35475	DOWNSTREAM	0.0185616	-20.7407	---NA---
scaffold13857	19039	3948	GENE_mRNA	0.0172815	22.6294	valine--tRNA ligase-like
scaffold1462	531759	145072	GENE_mRNA	0.0378807	-12.9412	suppressor of tumorigenicity 14 protein homolog
scaffold2683	258479	48061	DOWNSTREAM	0.0469324	-26.6788	---NA---
scaffold319	182860	18928	GENE_mRNA	0.0284017	-18.2483	serine/threonine-protein kinase pats1
scaffold319	182860	18933	GENE_mRNA	0.0052337	-22.4391
scaffold319	182860	18940	GENE_mRNA	0.044587	-16.7303
scaffold319	182860	18945	GENE_mRNA	0.00528254	-12.8
scaffold3619	76957	10913	GENE_mRNA	0.00678001	37.1181	kalirin-like isoform X2
scaffold3752	75545	141	EXON_CDS	0.0052337	-38.6341	1-phosphatidylinositol 3-phosphate 5-kinase isoform X1
scaffold3885	73996	40315	GENE_mRNA	0.0257061	-16.4968	SAC3 domain-containing protein 1
scaffold4085	161348	29186	GENE_mRNA	0.00288817	-34.7884	serine/threonine-protein kinase ATR-like isoform X1
scaffold4218	188561	76122	UPSTREAM	0.0261579	-32.1053	---NA---
scaffold4419	167862	16325	DOWNSTREAM	0.0431213	-6.66667	---NA---
scaffold4430	122483	58542	GENE_mRNA	0.0309075	-19.7968	lon protease homolog, mitochondrial-like
scaffold4745	89496	58773	GENE_mRNA	0.0289132	-29.4304	oxidation resistance protein 1 isoform X6
scaffold6242	215376	126994	GENE_mRNA	0.041258	-17.6795	SH3 and cysteine-rich domain-containing protein 3
scaffold6380	159694	149813	GENE_mRNA	0.0431908	-14.2857	probable splicing factor, arginine/serine-rich 7 isoform X14
scaffold6380	159694	149823	GENE_mRNA	0.0309956	-15.625
scaffold660	149731	68799	GENE_mRNA	0.00528254	-37.3377	uncharacterized protein LOC112557673
scaffold7960	105053	22504	GENE_mRNA	0.00678001	12.7009	trichoplein keratin filament-binding protein-like isoform X1
scaffold7960	105053	22538	GENE_mRNA	0.0261579	12.7065
scaffold9181	36659	20355	GENE_mRNA	0.0206194	26.8453	probable protein phosphatase CG10417
scaffold9506	69005	27627	GENE_mRNA	0.041258	-19.6467	glutamate-rich protein 3-like isoform X5
