# Supplementary material for: Environmentally Driven Color Variation in the Pearl Oyster Pinctada margaritifera var. cumingii (Linnaeus, 1758) Is Associated With Differential Methylation of CpGs in Pigment- and Biomineralization-Related Genes
Source: Front Genet. 2021 Mar 19;12:630290. doi: 10.3389/fgene.2021.630290 (PMC8018223; doi:10.3389/fgene.2021.630290)
Supplement: Supplementary file 5 [file Data_Sheet_1.ZIP]

Archive with 460 entries (409 files):
- ImaginR_raw_data_screenshots/
- ImaginR_raw_data_screenshots/.DS_Store
- __MACOSX/
- __MACOSX/ImaginR_raw_data_screenshots/
- __MACOSX/ImaginR_raw_data_screenshots/._.DS_Store
- ImaginR_raw_data_screenshots/Capture dΓÇÖe╠ücran 2019-08-08 a╠Ç 12.21.58.png
- __MACOSX/ImaginR_raw_data_screenshots/._Capture dΓÇÖe╠ücran 2019-08-08 a╠Ç 12.21.58.png
- ImaginR_raw_data_screenshots/3-Videos_8_m-2017-08-17_3eme_echantillonnage/
- ImaginR_raw_data_screenshots/3-Videos_8_m-2017-08-17_3eme_echantillonnage/Screenshots/
- ImaginR_raw_data_screenshots/3-Videos_8_m-2017-08-17_3eme_echantillonnage/Screenshots/.DS_Store
- __MACOSX/ImaginR_raw_data_screenshots/3-Videos_8_m-2017-08-17_3eme_echantillonnage/
- __MACOSX/ImaginR_raw_data_screenshots/3-Videos_8_m-2017-08-17_3eme_echantillonnage/Screenshots/
- __MACOSX/ImaginR_raw_data_screenshots/3-Videos_8_m-2017-08-17_3eme_echantillonnage/Screenshots/._.DS_Store
- ImaginR_raw_data_screenshots/3-Videos_8_m-2017-08-17_3eme_echantillonnage/Screenshots/620/
- ImaginR_raw_data_screenshots/3-Videos_8_m-2017-08-17_3eme_echantillonnage/Screenshots/620/.DS_Store
- __MACOSX/ImaginR_raw_data_screenshots/3-Videos_8_m-2017-08-17_3eme_echantillonnage/Screenshots/620/
- __MACOSX/ImaginR_raw_data_screenshots/3-Videos_8_m-2017-08-17_3eme_echantillonnage/Screenshots/620/._.DS_Store
- ImaginR_raw_data_screenshots/3-Videos_8_m-2017-08-17_3eme_echantillonnage/Screenshots/620/620-9.jpg
- __MACOSX/ImaginR_raw_data_screenshots/3-Videos_8_m-2017-08-17_3eme_echantillonnage/Screenshots/620/._620-9.jpg
- ImaginR_raw_data_screenshots/3-Videos_8_m-2017-08-17_3eme_echantillonnage/Screenshots/620/620-8.jpg
- __MACOSX/ImaginR_raw_data_screenshots/3-Videos_8_m-2017-08-17_3eme_echantillonnage/Screenshots/620/._620-8.jpg
- ImaginR_raw_data_screenshots/3-Videos_8_m-2017-08-17_3eme_echantillonnage/Screenshots/620/620-6.png
- __MACOSX/ImaginR_raw_data_screenshots/3-Videos_8_m-2017-08-17_3eme_echantillonnage/Screenshots/620/._620-6.png
- ImaginR_raw_data_screenshots/3-Videos_8_m-2017-08-17_3eme_echantillonnage/Screenshots/620/620-7.jpg
- __MACOSX/ImaginR_raw_data_screenshots/3-Videos_8_m-2017-08-17_3eme_echantillonnage/Screenshots/620/._620-7.jpg
- ImaginR_raw_data_screenshots/3-Videos_8_m-2017-08-17_3eme_echantillonnage/Screenshots/620/620-5.jpg
- __MACOSX/ImaginR_raw_data_screenshots/3-Videos_8_m-2017-08-17_3eme_echantillonnage/Screenshots/620/._620-5.jpg
- ImaginR_raw_data_screenshots/3-Videos_8_m-2017-08-17_3eme_echantillonnage/Screenshots/620/620-4.jpg
- __MACOSX/ImaginR_raw_data_screenshots/3-Videos_8_m-2017-08-17_3eme_echantillonnage/Screenshots/620/._620-4.jpg
- ImaginR_raw_data_screenshots/3-Videos_8_m-2017-08-17_3eme_echantillonnage/Screenshots/620/620-1.jpg
- __MACOSX/ImaginR_raw_data_screenshots/3-Videos_8_m-2017-08-17_3eme_echantillonnage/Screenshots/620/._620-1.jpg
- ImaginR_raw_data_screenshots/3-Videos_8_m-2017-08-17_3eme_echantillonnage/Screenshots/620/620-3.jpg
- __MACOSX/ImaginR_raw_data_screenshots/3-Videos_8_m-2017-08-17_3eme_echantillonnage/Screenshots/620/._620-3.jpg
- ImaginR_raw_data_screenshots/3-Videos_8_m-2017-08-17_3eme_echantillonnage/Screenshots/620/620-2.jpg
- __MACOSX/ImaginR_raw_data_screenshots/3-Videos_8_m-2017-08-17_3eme_echantillonnage/Screenshots/620/._620-2.jpg
- ImaginR_raw_data_screenshots/3-Videos_8_m-2017-08-17_3eme_echantillonnage/Screenshots/620/620-10.jpg
- __MACOSX/ImaginR_raw_data_screenshots/3-Videos_8_m-2017-08-17_3eme_echantillonnage/Screenshots/620/._620-10.jpg
- ImaginR_raw_data_screenshots/3-Videos_8_m-2017-08-17_3eme_echantillonnage/Screenshots/007/
- ImaginR_raw_data_screenshots/3-Videos_8_m-2017-08-17_3eme_echantillonnage/Screenshots/007/.DS_Store
- __MACOSX/ImaginR_raw_data_screenshots/3-Videos_8_m-2017-08-17_3eme_echantillonnage/Screenshots/007/
- __MACOSX/ImaginR_raw_data_screenshots/3-Videos_8_m-2017-08-17_3eme_echantillonnage/Screenshots/007/._.DS_Store
- ImaginR_raw_data_screenshots/3-Videos_8_m-2017-08-17_3eme_echantillonnage/Screenshots/007/007-10.jpg
- __MACOSX/ImaginR_raw_data_screenshots/3-Videos_8_m-2017-08-17_3eme_echantillonnage/Screenshots/007/._007-10.jpg
- ImaginR_raw_data_screenshots/3-Videos_8_m-2017-08-17_3eme_echantillonnage/Screenshots/007/007-1.jpg
- __MACOSX/ImaginR_raw_data_screenshots/3-Videos_8_m-2017-08-17_3eme_echantillonnage/Screenshots/007/._007-1.jpg
- ImaginR_raw_data_screenshots/3-Videos_8_m-2017-08-17_3eme_echantillonnage/Screenshots/007/007-2.jpg
- __MACOSX/ImaginR_raw_data_screenshots/3-Videos_8_m-2017-08-17_3eme_echantillonnage/Screenshots/007/._007-2.jpg
- ImaginR_raw_data_screenshots/3-Videos_8_m-2017-08-17_3eme_echantillonnage/Screenshots/007/007-3.jpg
- __MACOSX/ImaginR_raw_data_screenshots/3-Videos_8_m-2017-08-17_3eme_echantillonnage/Screenshots/007/._007-3.jpg
- ImaginR_raw_data_screenshots/3-Videos_8_m-2017-08-17_3eme_echantillonnage/Screenshots/007/007-7.jpg
- __MACOSX/ImaginR_raw_data_screenshots/3-Videos_8_m-2017-08-17_3eme_echantillonnage/Screenshots/007/._007-7.jpg
- ImaginR_raw_data_screenshots/3-Videos_8_m-2017-08-17_3eme_echantillonnage/Screenshots/007/007-6.jpg
- ImaginR_raw_data_screenshots/3-Videos_8_m-2017-08-17_3eme_echantillonnage/Screenshots/007/007-4.jpg
- ImaginR_raw_data_screenshots/3-Videos_8_m-2017-08-17_3eme_echantillonnage/Screenshots/007/007-5.jpg
- __MACOSX/ImaginR_raw_data_screenshots/3-Videos_8_m-2017-08-17_3eme_echantillonnage/Screenshots/007/._007-5.jpg
- ImaginR_raw_data_screenshots/3-Videos_8_m-2017-08-17_3eme_echantillonnage/Screenshots/007/007-8.jpg
- __MACOSX/ImaginR_raw_data_screenshots/3-Videos_8_m-2017-08-17_3eme_echantillonnage/Screenshots/007/._007-8.jpg
- ImaginR_raw_data_screenshots/3-Videos_8_m-2017-08-17_3eme_echantillonnage/Screenshots/007/007-9.jpg
- __MACOSX/ImaginR_raw_data_screenshots/3-Videos_8_m-2017-08-17_3eme_echantillonnage/Screenshots/007/._007-9.jpg
- ImaginR_raw_data_screenshots/3-Videos_8_m-2017-08-17_3eme_echantillonnage/Screenshots/180/
- ImaginR_raw_data_screenshots/3-Videos_8_m-2017-08-17_3eme_echantillonnage/Screenshots/180/.DS_Store
- __MACOSX/ImaginR_raw_data_screenshots/3-Videos_8_m-2017-08-17_3eme_echantillonnage/Screenshots/180/
- __MACOSX/ImaginR_raw_data_screenshots/3-Videos_8_m-2017-08-17_3eme_echantillonnage/Screenshots/180/._.DS_Store
- ImaginR_raw_data_screenshots/3-Videos_8_m-2017-08-17_3eme_echantillonnage/Screenshots/180/180-6.jpg
- __MACOSX/ImaginR_raw_data_screenshots/3-Videos_8_m-2017-08-17_3eme_echantillonnage/Screenshots/180/._180-6.jpg
- ImaginR_raw_data_screenshots/3-Videos_8_m-2017-08-17_3eme_echantillonnage/Screenshots/180/180-7.jpg
- __MACOSX/ImaginR_raw_data_screenshots/3-Videos_8_m-2017-08-17_3eme_echantillonnage/Screenshots/180/._180-7.jpg
- ImaginR_raw_data_screenshots/3-Videos_8_m-2017-08-17_3eme_echantillonnage/Screenshots/180/180-5.jpg
- ImaginR_raw_data_screenshots/3-Videos_8_m-2017-08-17_3eme_echantillonnage/Screenshots/180/180-4.jpg
- __MACOSX/ImaginR_raw_data_screenshots/3-Videos_8_m-2017-08-17_3eme_echantillonnage/Screenshots/180/._180-4.jpg
- ImaginR_raw_data_screenshots/3-Videos_8_m-2017-08-17_3eme_echantillonnage/Screenshots/180/180-1.jpg
- __MACOSX/ImaginR_raw_data_screenshots/3-Videos_8_m-2017-08-17_3eme_echantillonnage/Screenshots/180/._180-1.jpg
- ImaginR_raw_data_screenshots/3-Videos_8_m-2017-08-17_3eme_echantillonnage/Screenshots/180/180-3.jpg
- __MACOSX/ImaginR_raw_data_screenshots/3-Videos_8_m-2017-08-17_3eme_echantillonnage/Screenshots/180/._180-3.jpg
- ImaginR_raw_data_screenshots/3-Videos_8_m-2017-08-17_3eme_echantillonnage/Screenshots/180/180-2.jpg
- __MACOSX/ImaginR_raw_data_screenshots/3-Videos_8_m-2017-08-17_3eme_echantillonnage/Screenshots/180/._180-2.jpg
- ImaginR_raw_data_screenshots/3-Videos_8_m-2017-08-17_3eme_echantillonnage/Screenshots/180/180-9.jpg
- __MACOSX/ImaginR_raw_data_screenshots/3-Videos_8_m-2017-08-17_3eme_echantillonnage/Screenshots/180/._180-9.jpg
- ImaginR_raw_data_screenshots/3-Videos_8_m-2017-08-17_3eme_echantillonnage/Screenshots/180/180-8.jpg
- __MACOSX/ImaginR_raw_data_screenshots/3-Videos_8_m-2017-08-17_3eme_echantillonnage/Screenshots/180/._180-8.jpg
- ImaginR_raw_data_screenshots/3-Videos_8_m-2017-08-17_3eme_echantillonnage/Screenshots/180/180-10.jpg
- __MACOSX/ImaginR_raw_data_screenshots/3-Videos_8_m-2017-08-17_3eme_echantillonnage/Screenshots/180/._180-10.jpg
- ImaginR_raw_data_screenshots/3-Videos_8_m-2017-08-17_3eme_echantillonnage/Screenshots/613/
- ImaginR_raw_data_screenshots/3-Videos_8_m-2017-08-17_3eme_echantillonnage/Screenshots/613/613-10.jpg
- __MACOSX/ImaginR_raw_data_screenshots/3-Videos_8_m-2017-08-17_3eme_echantillonnage/Screenshots/613/
- __MACOSX/ImaginR_raw_data_screenshots/3-Videos_8_m-2017-08-17_3eme_echantillonnage/Screenshots/613/._613-10.jpg
- ImaginR_raw_data_screenshots/3-Videos_8_m-2017-08-17_3eme_echantillonnage/Screenshots/613/.DS_Store
- __MACOSX/ImaginR_raw_data_screenshots/3-Videos_8_m-2017-08-17_3eme_echantillonnage/Screenshots/613/._.DS_Store
- ImaginR_raw_data_screenshots/3-Videos_8_m-2017-08-17_3eme_echantillonnage/Screenshots/613/613-1.jpg
- __MACOSX/ImaginR_raw_data_screenshots/3-Videos_8_m-2017-08-17_3eme_echantillonnage/Screenshots/613/._613-1.jpg
- ImaginR_raw_data_screenshots/3-Videos_8_m-2017-08-17_3eme_echantillonnage/Screenshots/613/613-3.jpg
- __MACOSX/ImaginR_raw_data_screenshots/3-Videos_8_m-2017-08-17_3eme_echantillonnage/Screenshots/613/._613-3.jpg
- ImaginR_raw_data_screenshots/3-Videos_8_m-2017-08-17_3eme_echantillonnage/Screenshots/613/613-2.jpg
- __MACOSX/ImaginR_raw_data_screenshots/3-Videos_8_m-2017-08-17_3eme_echantillonnage/Screenshots/613/._613-2.jpg
- ImaginR_raw_data_screenshots/3-Videos_8_m-2017-08-17_3eme_echantillonnage/Screenshots/613/613-6.jpg
- __MACOSX/ImaginR_raw_data_screenshots/3-Videos_8_m-2017-08-17_3eme_echantillonnage/Screenshots/613/._613-6.jpg
- ImaginR_raw_data_screenshots/3-Videos_8_m-2017-08-17_3eme_echantillonnage/Screenshots/613/613-7.jpg
- __MACOSX/ImaginR_raw_data_screenshots/3-Videos_8_m-2017-08-17_3eme_echantillonnage/Screenshots/613/._613-7.jpg
- ImaginR_raw_data_screenshots/3-Videos_8_m-2017-08-17_3eme_echantillonnage/Screenshots/613/613-5.jpg
- __MACOSX/ImaginR_raw_data_screenshots/3-Videos_8_m-2017-08-17_3eme_echantillonnage/Screenshots/613/._613-5.jpg
- ImaginR_raw_data_screenshots/3-Videos_8_m-2017-08-17_3eme_echantillonnage/Screenshots/613/613-4.jpg
- __MACOSX/ImaginR_raw_data_screenshots/3-Videos_8_m-2017-08-17_3eme_echantillonnage/Screenshots/613/._613-4.jpg
- ImaginR_raw_data_screenshots/3-Videos_8_m-2017-08-17_3eme_echantillonnage/Screenshots/613/613-9.jpg
- __MACOSX/ImaginR_raw_data_screenshots/3-Videos_8_m-2017-08-17_3eme_echantillonnage/Screenshots/613/._613-9.jpg
- ImaginR_raw_data_screenshots/3-Videos_8_m-2017-08-17_3eme_echantillonnage/Screenshots/613/613-8.jpg
- __MACOSX/ImaginR_raw_data_screenshots/3-Videos_8_m-2017-08-17_3eme_echantillonnage/Screenshots/613/._613-8.jpg
- ImaginR_raw_data_screenshots/3-Videos_8_m-2017-08-17_3eme_echantillonnage/Screenshots/002/
- ImaginR_raw_data_screenshots/3-Videos_8_m-2017-08-17_3eme_echantillonnage/Screenshots/002/002-6.jpg
- __MACOSX/ImaginR_raw_data_screenshots/3-Videos_8_m-2017-08-17_3eme_echantillonnage/Screenshots/002/
- __MACOSX/ImaginR_raw_data_screenshots/3-Videos_8_m-2017-08-17_3eme_echantillonnage/Screenshots/002/._002-6.jpg
- ImaginR_raw_data_screenshots/3-Videos_8_m-2017-08-17_3eme_echantillonnage/Screenshots/002/002-7.jpg
- __MACOSX/ImaginR_raw_data_screenshots/3-Videos_8_m-2017-08-17_3eme_echantillonnage/Screenshots/002/._002-7.jpg
- ImaginR_raw_data_screenshots/3-Videos_8_m-2017-08-17_3eme_echantillonnage/Screenshots/002/002-5.jpg
- __MACOSX/ImaginR_raw_data_screenshots/3-Videos_8_m-2017-08-17_3eme_echantillonnage/Screenshots/002/._002-5.jpg
- ImaginR_raw_data_screenshots/3-Videos_8_m-2017-08-17_3eme_echantillonnage/Screenshots/002/002-4.jpg
- __MACOSX/ImaginR_raw_data_screenshots/3-Videos_8_m-2017-08-17_3eme_echantillonnage/Screenshots/002/._002-4.jpg
- ImaginR_raw_data_screenshots/3-Videos_8_m-2017-08-17_3eme_echantillonnage/Screenshots/002/.DS_Store
- __MACOSX/ImaginR_raw_data_screenshots/3-Videos_8_m-2017-08-17_3eme_echantillonnage/Screenshots/002/._.DS_Store
- ImaginR_raw_data_screenshots/3-Videos_8_m-2017-08-17_3eme_echantillonnage/Screenshots/002/002-1.jpg
- __MACOSX/ImaginR_raw_data_screenshots/3-Videos_8_m-2017-08-17_3eme_echantillonnage/Screenshots/002/._002-1.jpg
- ImaginR_raw_data_screenshots/3-Videos_8_m-2017-08-17_3eme_echantillonnage/Screenshots/002/002-3.jpg
- __MACOSX/ImaginR_raw_data_screenshots/3-Videos_8_m-2017-08-17_3eme_echantillonnage/Screenshots/002/._002-3.jpg
- ImaginR_raw_data_screenshots/3-Videos_8_m-2017-08-17_3eme_echantillonnage/Screenshots/002/002-2.jpg
- __MACOSX/ImaginR_raw_data_screenshots/3-Videos_8_m-2017-08-17_3eme_echantillonnage/Screenshots/002/._002-2.jpg
- ImaginR_raw_data_screenshots/3-Videos_8_m-2017-08-17_3eme_echantillonnage/Screenshots/002/002-10.jpg
- __MACOSX/ImaginR_raw_data_screenshots/3-Videos_8_m-2017-08-17_3eme_echantillonnage/Screenshots/002/._002-10.jpg
- ImaginR_raw_data_screenshots/3-Videos_8_m-2017-08-17_3eme_echantillonnage/Screenshots/002/002-9.jpg
- __MACOSX/ImaginR_raw_data_screenshots/3-Videos_8_m-2017-08-17_3eme_echantillonnage/Screenshots/002/._002-9.jpg
- ImaginR_raw_data_screenshots/3-Videos_8_m-2017-08-17_3eme_echantillonnage/Screenshots/002/002-8.jpg
- __MACOSX/ImaginR_raw_data_screenshots/3-Videos_8_m-2017-08-17_3eme_echantillonnage/Screenshots/002/._002-8.jpg
- ImaginR_raw_data_screenshots/3-Videos_8_m-2017-08-17_3eme_echantillonnage/Screenshots/183/
- ImaginR_raw_data_screenshots/3-Videos_8_m-2017-08-17_3eme_echantillonnage/Screenshots/183/183-7.jpg
- __MACOSX/ImaginR_raw_data_screenshots/3-Videos_8_m-2017-08-17_3eme_echantillonnage/Screenshots/183/
- __MACOSX/ImaginR_raw_data_screenshots/3-Videos_8_m-2017-08-17_3eme_echantillonnage/Screenshots/183/._183-7.jpg
- ImaginR_raw_data_screenshots/3-Videos_8_m-2017-08-17_3eme_echantillonnage/Screenshots/183/183-6.jpg
- __MACOSX/ImaginR_raw_data_screenshots/3-Videos_8_m-2017-08-17_3eme_echantillonnage/Screenshots/183/._183-6.jpg
- ImaginR_raw_data_screenshots/3-Videos_8_m-2017-08-17_3eme_echantillonnage/Screenshots/183/183-4.jpg
- __MACOSX/ImaginR_raw_data_screenshots/3-Videos_8_m-2017-08-17_3eme_echantillonnage/Screenshots/183/._183-4.jpg
- ImaginR_raw_data_screenshots/3-Videos_8_m-2017-08-17_3eme_echantillonnage/Screenshots/183/183-5.jpg
- __MACOSX/ImaginR_raw_data_screenshots/3-Videos_8_m-2017-08-17_3eme_echantillonnage/Screenshots/183/._183-5.jpg
- ImaginR_raw_data_screenshots/3-Videos_8_m-2017-08-17_3eme_echantillonnage/Screenshots/183/.DS_Store
- __MACOSX/ImaginR_raw_data_screenshots/3-Videos_8_m-2017-08-17_3eme_echantillonnage/Screenshots/183/._.DS_Store
- ImaginR_raw_data_screenshots/3-Videos_8_m-2017-08-17_3eme_echantillonnage/Screenshots/183/183-1.jpg
- __MACOSX/ImaginR_raw_data_screenshots/3-Videos_8_m-2017-08-17_3eme_echantillonnage/Screenshots/183/._183-1.jpg
- ImaginR_raw_data_screenshots/3-Videos_8_m-2017-08-17_3eme_echantillonnage/Screenshots/183/183-2.jpg
- __MACOSX/ImaginR_raw_data_screenshots/3-Videos_8_m-2017-08-17_3eme_echantillonnage/Screenshots/183/._183-2.jpg
- ImaginR_raw_data_screenshots/3-Videos_8_m-2017-08-17_3eme_echantillonnage/Screenshots/183/183-3.jpg
- __MACOSX/ImaginR_raw_data_screenshots/3-Videos_8_m-2017-08-17_3eme_echantillonnage/Screenshots/183/._183-3.jpg
- ImaginR_raw_data_screenshots/3-Videos_8_m-2017-08-17_3eme_echantillonnage/Screenshots/183/183-10.jpg
- __MACOSX/ImaginR_raw_data_screenshots/3-Videos_8_m-2017-08-17_3eme_echantillonnage/Screenshots/183/._183-10.jpg
- ImaginR_raw_data_screenshots/3-Videos_8_m-2017-08-17_3eme_echantillonnage/Screenshots/183/183-8.jpg
- __MACOSX/ImaginR_raw_data_screenshots/3-Videos_8_m-2017-08-17_3eme_echantillonnage/Screenshots/183/._183-8.jpg
- ImaginR_raw_data_screenshots/3-Videos_8_m-2017-08-17_3eme_echantillonnage/Screenshots/183/183-9.jpg
- __MACOSX/ImaginR_raw_data_screenshots/3-Videos_8_m-2017-08-17_3eme_echantillonnage/Screenshots/183/._183-9.jpg
- ImaginR_raw_data_screenshots/3-Videos_8_m-2017-08-17_3eme_echantillonnage/.DS_Store
- __MACOSX/ImaginR_raw_data_screenshots/3-Videos_8_m-2017-08-17_3eme_echantillonnage/._.DS_Store
- ImaginR_raw_data_screenshots/2-Videos_30_m/
- ImaginR_raw_data_screenshots/2-Videos_30_m/Screenshots/
- ImaginR_raw_data_screenshots/2-Videos_30_m/Screenshots/.DS_Store
- __MACOSX/ImaginR_raw_data_screenshots/2-Videos_30_m/
- __MACOSX/ImaginR_raw_data_screenshots/2-Videos_30_m/Screenshots/
- __MACOSX/ImaginR_raw_data_screenshots/2-Videos_30_m/Screenshots/._.DS_Store
- ImaginR_raw_data_screenshots/2-Videos_30_m/Screenshots/620/
- ImaginR_raw_data_screenshots/2-Videos_30_m/Screenshots/620/.DS_Store
- __MACOSX/ImaginR_raw_data_screenshots/2-Videos_30_m/Screenshots/620/
- __MACOSX/ImaginR_raw_data_screenshots/2-Videos_30_m/Screenshots/620/._.DS_Store
- ImaginR_raw_data_screenshots/2-Videos_30_m/Screenshots/620/620-9.jpg
- __MACOSX/ImaginR_raw_data_screenshots/2-Videos_30_m/Screenshots/620/._620-9.jpg
- ImaginR_raw_data_screenshots/2-Videos_30_m/Screenshots/620/620-8.jpg
- __MACOSX/ImaginR_raw_data_screenshots/2-Videos_30_m/Screenshots/620/._620-8.jpg
- ImaginR_raw_data_screenshots/2-Videos_30_m/Screenshots/620/620-6.jpg
- __MACOSX/ImaginR_raw_data_screenshots/2-Videos_30_m/Screenshots/620/._620-6.jpg
- ImaginR_raw_data_screenshots/2-Videos_30_m/Screenshots/620/620-7.jpg
- __MACOSX/ImaginR_raw_data_screenshots/2-Videos_30_m/Screenshots/620/._620-7.jpg
- ImaginR_raw_data_screenshots/2-Videos_30_m/Screenshots/620/620-5.jpg
- __MACOSX/ImaginR_raw_data_screenshots/2-Videos_30_m/Screenshots/620/._620-5.jpg
- ImaginR_raw_data_screenshots/2-Videos_30_m/Screenshots/620/620-4.jpg
- __MACOSX/ImaginR_raw_data_screenshots/2-Videos_30_m/Screenshots/620/._620-4.jpg
- ImaginR_raw_data_screenshots/2-Videos_30_m/Screenshots/620/620-1.jpg
- __MACOSX/ImaginR_raw_data_screenshots/2-Videos_30_m/Screenshots/620/._620-1.jpg
- ImaginR_raw_data_screenshots/2-Videos_30_m/Screenshots/620/620-3.jpg
- __MACOSX/ImaginR_raw_data_screenshots/2-Videos_30_m/Screenshots/620/._620-3.jpg
- ImaginR_raw_data_screenshots/2-Videos_30_m/Screenshots/620/620-2.jpg
- __MACOSX/ImaginR_raw_data_screenshots/2-Videos_30_m/Screenshots/620/._620-2.jpg
- ImaginR_raw_data_screenshots/2-Videos_30_m/Screenshots/620/620-10.jpg
- __MACOSX/ImaginR_raw_data_screenshots/2-Videos_30_m/Screenshots/620/._620-10.jpg
- ImaginR_raw_data_screenshots/2-Videos_30_m/Screenshots/007/
- ImaginR_raw_data_screenshots/2-Videos_30_m/Screenshots/007/.DS_Store
- __MACOSX/ImaginR_raw_data_screenshots/2-Videos_30_m/Screenshots/007/
- __MACOSX/ImaginR_raw_data_screenshots/2-Videos_30_m/Screenshots/007/._.DS_Store
- ImaginR_raw_data_screenshots/2-Videos_30_m/Screenshots/007/007-10.jpg
- __MACOSX/ImaginR_raw_data_screenshots/2-Videos_30_m/Screenshots/007/._007-10.jpg
- ImaginR_raw_data_screenshots/2-Videos_30_m/Screenshots/007/007-1.jpg
- __MACOSX/ImaginR_raw_data_screenshots/2-Videos_30_m/Screenshots/007/._007-1.jpg
- ImaginR_raw_data_screenshots/2-Videos_30_m/Screenshots/007/007-2.jpg
- __MACOSX/ImaginR_raw_data_screenshots/2-Videos_30_m/Screenshots/007/._007-2.jpg
- ImaginR_raw_data_screenshots/2-Videos_30_m/Screenshots/007/007-3.jpg
- __MACOSX/ImaginR_raw_data_screenshots/2-Videos_30_m/Screenshots/007/._007-3.jpg
- ImaginR_raw_data_screenshots/2-Videos_30_m/Screenshots/007/007-7.jpg
- __MACOSX/ImaginR_raw_data_screenshots/2-Videos_30_m/Screenshots/007/._007-7.jpg
- ImaginR_raw_data_screenshots/2-Videos_30_m/Screenshots/007/007-6.jpg
- ImaginR_raw_data_screenshots/2-Videos_30_m/Screenshots/007/007-4.jpg
- __MACOSX/ImaginR_raw_data_screenshots/2-Videos_30_m/Screenshots/007/._007-4.jpg
- ImaginR_raw_data_screenshots/2-Videos_30_m/Screenshots/007/007-5.jpg
- __MACOSX/ImaginR_raw_data_screenshots/2-Videos_30_m/Screenshots/007/._007-5.jpg
- ImaginR_raw_data_screenshots/2-Videos_30_m/Screenshots/007/007-8.jpg
- __MACOSX/ImaginR_raw_data_screenshots/2-Videos_30_m/Screenshots/007/._007-8.jpg
- ImaginR_raw_data_screenshots/2-Videos_30_m/Screenshots/007/007-9.jpg
- __MACOSX/ImaginR_raw_data_screenshots/2-Videos_30_m/Screenshots/007/._007-9.jpg
- ImaginR_raw_data_screenshots/2-Videos_30_m/Screenshots/180/
- ImaginR_raw_data_screenshots/2-Videos_30_m/Screenshots/180/.DS_Store
- __MACOSX/ImaginR_raw_data_screenshots/2-Videos_30_m/Screenshots/180/
- __MACOSX/ImaginR_raw_data_screenshots/2-Videos_30_m/Screenshots/180/._.DS_Store
- ImaginR_raw_data_screenshots/2-Videos_30_m/Screenshots/180/180-6.jpg
- __MACOSX/ImaginR_raw_data_screenshots/2-Videos_30_m/Screenshots/180/._180-6.jpg
- ImaginR_raw_data_screenshots/2-Videos_30_m/Screenshots/180/180-7.jpg
- __MACOSX/ImaginR_raw_data_screenshots/2-Videos_30_m/Screenshots/180/._180-7.jpg
- ImaginR_raw_data_screenshots/2-Videos_30_m/Screenshots/180/180-5.jpg
- ImaginR_raw_data_screenshots/2-Videos_30_m/Screenshots/180/180-4.jpg
- __MACOSX/ImaginR_raw_data_screenshots/2-Videos_30_m/Screenshots/180/._180-4.jpg
- ImaginR_raw_data_screenshots/2-Videos_30_m/Screenshots/180/180-1.jpg
- __MACOSX/ImaginR_raw_data_screenshots/2-Videos_30_m/Screenshots/180/._180-1.jpg
- ImaginR_raw_data_screenshots/2-Videos_30_m/Screenshots/180/180-3.jpg
- __MACOSX/ImaginR_raw_data_screenshots/2-Videos_30_m/Screenshots/180/._180-3.jpg
- ImaginR_raw_data_screenshots/2-Videos_30_m/Screenshots/180/180-2.jpg
- __MACOSX/ImaginR_raw_data_screenshots/2-Videos_30_m/Screenshots/180/._180-2.jpg
- ImaginR_raw_data_screenshots/2-Videos_30_m/Screenshots/180/180-9.jpg
- __MACOSX/ImaginR_raw_data_screenshots/2-Videos_30_m/Screenshots/180/._180-9.jpg
- ImaginR_raw_data_screenshots/2-Videos_30_m/Screenshots/180/180-8.jpg
- __MACOSX/ImaginR_raw_data_screenshots/2-Videos_30_m/Screenshots/180/._180-8.jpg
- ImaginR_raw_data_screenshots/2-Videos_30_m/Screenshots/180/180-10.jpg
- ImaginR_raw_data_screenshots/2-Videos_30_m/Screenshots/613/
- ImaginR_raw_data_screenshots/2-Videos_30_m/Screenshots/613/613-10.jpg
- __MACOSX/ImaginR_raw_data_screenshots/2-Videos_30_m/Screenshots/613/
- __MACOSX/ImaginR_raw_data_screenshots/2-Videos_30_m/Screenshots/613/._613-10.jpg
- ImaginR_raw_data_screenshots/2-Videos_30_m/Screenshots/613/.DS_Store
- __MACOSX/ImaginR_raw_data_screenshots/2-Videos_30_m/Screenshots/613/._.DS_Store
- ImaginR_raw_data_screenshots/2-Videos_30_m/Screenshots/613/613-1.jpg
- __MACOSX/ImaginR_raw_data_screenshots/2-Videos_30_m/Screenshots/613/._613-1.jpg
- ImaginR_raw_data_screenshots/2-Videos_30_m/Screenshots/613/613-3.jpg
- __MACOSX/ImaginR_raw_data_screenshots/2-Videos_30_m/Screenshots/613/._613-3.jpg
- ImaginR_raw_data_screenshots/2-Videos_30_m/Screenshots/613/613-2.jpg
- __MACOSX/ImaginR_raw_data_screenshots/2-Videos_30_m/Screenshots/613/._613-2.jpg
- ImaginR_raw_data_screenshots/2-Videos_30_m/Screenshots/613/613-6.jpg
- __MACOSX/ImaginR_raw_data_screenshots/2-Videos_30_m/Screenshots/613/._613-6.jpg
- ImaginR_raw_data_screenshots/2-Videos_30_m/Screenshots/613/613-7.jpg
- __MACOSX/ImaginR_raw_data_screenshots/2-Videos_30_m/Screenshots/613/._613-7.jpg
- ImaginR_raw_data_screenshots/2-Videos_30_m/Screenshots/613/613-5.jpg
- __MACOSX/ImaginR_raw_data_screenshots/2-Videos_30_m/Screenshots/613/._613-5.jpg
- ImaginR_raw_data_screenshots/2-Videos_30_m/Screenshots/613/613-4.jpg
- __MACOSX/ImaginR_raw_data_screenshots/2-Videos_30_m/Screenshots/613/._613-4.jpg
- ImaginR_raw_data_screenshots/2-Videos_30_m/Screenshots/613/613-9.jpg
- __MACOSX/ImaginR_raw_data_screenshots/2-Videos_30_m/Screenshots/613/._613-9.jpg
- ImaginR_raw_data_screenshots/2-Videos_30_m/Screenshots/613/613-8.jpg
- __MACOSX/ImaginR_raw_data_screenshots/2-Videos_30_m/Screenshots/613/._613-8.jpg
- ImaginR_raw_data_screenshots/2-Videos_30_m/Screenshots/002/
- ImaginR_raw_data_screenshots/2-Videos_30_m/Screenshots/002/002-6.jpg
- ImaginR_raw_data_screenshots/2-Videos_30_m/Screenshots/002/002-7.jpg
- __MACOSX/ImaginR_raw_data_screenshots/2-Videos_30_m/Screenshots/002/
- __MACOSX/ImaginR_raw_data_screenshots/2-Videos_30_m/Screenshots/002/._002-7.jpg
- ImaginR_raw_data_screenshots/2-Videos_30_m/Screenshots/002/002-5.jpg
- __MACOSX/ImaginR_raw_data_screenshots/2-Videos_30_m/Screenshots/002/._002-5.jpg
- ImaginR_raw_data_screenshots/2-Videos_30_m/Screenshots/002/002-4.jpg
- __MACOSX/ImaginR_raw_data_screenshots/2-Videos_30_m/Screenshots/002/._002-4.jpg
- ImaginR_raw_data_screenshots/2-Videos_30_m/Screenshots/002/.DS_Store
- __MACOSX/ImaginR_raw_data_screenshots/2-Videos_30_m/Screenshots/002/._.DS_Store
- ImaginR_raw_data_screenshots/2-Videos_30_m/Screenshots/002/002-1.jpg
- __MACOSX/ImaginR_raw_data_screenshots/2-Videos_30_m/Screenshots/002/._002-1.jpg
- ImaginR_raw_data_screenshots/2-Videos_30_m/Screenshots/002/002-3.jpg
- __MACOSX/ImaginR_raw_data_screenshots/2-Videos_30_m/Screenshots/002/._002-3.jpg
- ImaginR_raw_data_screenshots/2-Videos_30_m/Screenshots/002/002-2.jpg
- __MACOSX/ImaginR_raw_data_screenshots/2-Videos_30_m/Screenshots/002/._002-2.jpg
- ImaginR_raw_data_screenshots/2-Videos_30_m/Screenshots/002/002-10.jpg
- __MACOSX/ImaginR_raw_data_screenshots/2-Videos_30_m/Screenshots/002/._002-10.jpg
- ImaginR_raw_data_screenshots/2-Videos_30_m/Screenshots/002/002-9.jpg
- __MACOSX/ImaginR_raw_data_screenshots/2-Videos_30_m/Screenshots/002/._002-9.jpg
- ImaginR_raw_data_screenshots/2-Videos_30_m/Screenshots/002/002-8.jpg
- __MACOSX/ImaginR_raw_data_screenshots/2-Videos_30_m/Screenshots/002/._002-8.jpg
- ImaginR_raw_data_screenshots/2-Videos_30_m/Screenshots/183/
- ImaginR_raw_data_screenshots/2-Videos_30_m/Screenshots/183/183-7.jpg
- __MACOSX/ImaginR_raw_data_screenshots/2-Videos_30_m/Screenshots/183/
- __MACOSX/ImaginR_raw_data_screenshots/2-Videos_30_m/Screenshots/183/._183-7.jpg
- ImaginR_raw_data_screenshots/2-Videos_30_m/Screenshots/183/183-6.jpg
- __MACOSX/ImaginR_raw_data_screenshots/2-Videos_30_m/Screenshots/183/._183-6.jpg
- ImaginR_raw_data_screenshots/2-Videos_30_m/Screenshots/183/183-4.jpg
- __MACOSX/ImaginR_raw_data_screenshots/2-Videos_30_m/Screenshots/183/._183-4.jpg
- ImaginR_raw_data_screenshots/2-Videos_30_m/Screenshots/183/183-5.jpg
- __MACOSX/ImaginR_raw_data_screenshots/2-Videos_30_m/Screenshots/183/._183-5.jpg
- ImaginR_raw_data_screenshots/2-Videos_30_m/Screenshots/183/.DS_Store
- __MACOSX/ImaginR_raw_data_screenshots/2-Videos_30_m/Screenshots/183/._.DS_Store
- ImaginR_raw_data_screenshots/2-Videos_30_m/Screenshots/183/183-1.jpg
- __MACOSX/ImaginR_raw_data_screenshots/2-Videos_30_m/Screenshots/183/._183-1.jpg
- ImaginR_raw_data_screenshots/2-Videos_30_m/Screenshots/183/183-2.jpg
- __MACOSX/ImaginR_raw_data_screenshots/2-Videos_30_m/Screenshots/183/._183-2.jpg
- ImaginR_raw_data_screenshots/2-Videos_30_m/Screenshots/183/183-3.jpg
- __MACOSX/ImaginR_raw_data_screenshots/2-Videos_30_m/Screenshots/183/._183-3.jpg
- ImaginR_raw_data_screenshots/2-Videos_30_m/Screenshots/183/183-10.jpg
- __MACOSX/ImaginR_raw_data_screenshots/2-Videos_30_m/Screenshots/183/._183-10.jpg
- ImaginR_raw_data_screenshots/2-Videos_30_m/Screenshots/183/183-8.jpg
- __MACOSX/ImaginR_raw_data_screenshots/2-Videos_30_m/Screenshots/183/._183-8.jpg
[truncated: 160 more entries]
