# Supplementary material for: Environmentally Driven Color Variation in the Pearl Oyster Pinctada margaritifera var. cumingii (Linnaeus, 1758) Is Associated With Differential Methylation of CpGs in Pigment- and Biomineralization-Related Genes
Source: Front Genet. 2021 Mar 19;12:630290. doi: 10.3389/fgene.2021.630290 (PMC8018223; doi:10.3389/fgene.2021.630290)
Supplement: Supplementary file 5 [file Data_Sheet_1.ZIP › ImaginR_raw_data_screenshots/selected_ind_yoyo.txt]

002	First8m	0.6462745	control
007	First8m	0.8662309	treatment
002	Second30m	0.6535948	control
007	Second30m	0.4379085	treatment
002	third8m	0.6500000	control
007	third8m	0.5137255	treatment
180	First8m	0.6000000	control
183	First8m	0.7756863	treatment
180	Second30m	0.5960784	control
183	Second30m	0.3874510	treatment
180	third8m	0.6298039	control
183	third8m	0.3756863	treatment
613	First8m	0.4554622	control
620	First8m	0.8453782	treatment
613	Second30m	0.5228758	control
620	Second30m	0.3267974	treatment
613	third8m	0.4555556	control
620	third8m	0.4196078	treatment
